# Supplementary material for: Discovery and Characterization of a Novel Ampelovirus on Firespike
Source: Viruses. 2020 Dec 16;12(12):1452. doi: 10.3390/v12121452 (PMC7766885; doi:10.3390/v12121452)
Supplement: Supplementary file 1 [file viruses-12-01452-s001.zip]

Archive with 13 entries (12 files):
- Supplementary Material/
- Supplementary Material/.DS_Store
- __MACOSX/Supplementary Material/._.DS_Store
- Supplementary Material/Table S2.xls
- __MACOSX/Supplementary Material/._Table S2.xls
- Supplementary Material/Table S1.jpg
- __MACOSX/Supplementary Material/._Table S1.jpg
- Supplementary Material/Figure S3.jpg
- __MACOSX/Supplementary Material/._Figure S3.jpg
- Supplementary Material/Figure S2.jpg
- __MACOSX/Supplementary Material/._Figure S2.jpg
- Supplementary Material/Figure S1.jpg
- __MACOSX/Supplementary Material/._Figure S1.jpg
