# Supplementary material for: Discovery and Characterization of a Novel Ampelovirus on Firespike
Source: Viruses. 2020 Dec 16;12(12):1452. doi: 10.3390/v12121452 (PMC7766885; doi:10.3390/v12121452)
Supplement: Supplementary file 1 [file viruses-12-01452-s001.zip › Supplementary Material/Table S2.xls]

## Sheet: SH3
	Primer	Sequence（5' to 3'）	Brief description
1	FLRaV-16-F1	AAGCAACGCTATACTGACTG	RT-PCR amplicons
2	FLRaV-1490-R1	CATCTCGGCGATCGATAATG
3	FLRaV-1390-F2	CGATGTCAGAGTTAGTGATATTGG
4	FLRaV-2798-R2	GTTTGAACCGGCCGAATTTC
5	FLRaV-2651-F3	GTGAAAGAAGAAGAAAAGCCCG
6	FLRaV-4005-R3	CCGACAGTTTCCTTGTCATC
7	FLRaV-3884-F4	GAAGACAGAAACCGAAAGGTTG
8	FLRaV-5103-R4	CTGTCGATGATATGGCTTTGC
9	FLRaV-4966-F5	GTACGAGTTGAGGGAATTTCAC
10	FLRaV-6415-R5	GACATATCTGCTCCCAAAAACATATC
11	FLRaV-6273-F6	GAGGAAAGGTTTGCAATGAAGG
12	FLRaV-7611-R6	CGTAACAAAATGACGGGGTC
13	FLRaV-7470-F7	GTTGAGATTGATGGGAAGGTTTTG
14	FLRaV-8934-R7	GATACTGTGAACTTCTTTAGGTTCG
15	FLRaV-8816-F8	CTGTACGACACTTCATTGCTC
16	FLRaV-10133-R8	CATTTGTTGCACAAGGCGAC
17	FLRaV-10006-F9	CTACGCGAGCGAAATTGTC
18	FLRaV-11467-R9	GTTCTCATTCCGATTTTCTCGTTC
19	FLRaV-11331-F10	CATACAGAGTAAGTGTCAGACATG
20	FLRaV-12798-R10	GTCCTCAATCGGTACCATTTC
21	FLRaV-12652-F11	GAAGTTTGTCTGGGGTTTTTCC
22	FLRaV-14641-R11	ATCCTAGTTCACACACTTAGATATTATAAATAT
23	FLRaV-1605-R	CCAAAAGTAGTGAGGAGGG
24	FLRaV-13153-F	CTCTCACCGCAAGGAAAG
25	FLRaV-14672-R	GGCTATTTACATCTAAATCCTAGTTCACACAC
26	Adapter1	CCAGTGAGCAGAGTGACGAGG	5' and 3' RACE
27	Adapter2	GACGAGGACTCGAGCTCAAGC
28	FLRaV-5'GSP1-563	GCCTCACCTCATCCTTCTTCGCGAGGG
29	FLRaV-5'GSP2-336	CCCCTTTCAACGTCGCCCGACTCTGGC
30	FLRaV-5'GSP3-159	CGTTTGGAAATCTTTCAGGGCCG
31	FLRaV-3'GSP1-13942	GCAAGTCAAGAGGAGTGTTCGTGG
32	FLRaV-3'GSP2-14123	GGTGTGGTTCCGCGTAAACGAC
33	FLRaV-3'GSP3-14283	CCGATACTACGTGAAAAGCCTTGAACG
34	FLRaV-3'GSP4-14505	CATGCTTGTTGGTTAGTGTAGGTATTTCC
35	Nb-Actin-F-250	CAATCCAGACACTGTACTTTCTCTC	Nb-Actin
36	Nb-Actin-R-250	AAGCTGCAGGTATCCATGAGACTA
37	Nb-Actin-F-1000	GACAATGGAACAGGAATGGT
38	Nb-Actin-R-1000	AAGGTGCTGAGAGAAGCCAA
39	FLRaV-5-F0	CATTTGGAGAGGGATTTTGCAG	Infectious cDNA clone
40	FLRaV-5-R0	CGTTTGGAAATCTTTCAGGGCCG
41	FLRaV-3-F0	CATGCTTGTTGGTTAGTGTAGGTATTTCC
42	FLRaV-3-R0	GCCGACCCGGCTATTTAC
43	pCB301-vector-F	CTAGGATTTAGATGTAAATAGCCGGGTCGGCATG
44	pCB301-vector-R	CTTATCTGCTGCAAAATCCCTCTCCAAATG
